# Supplementary material for: Neurological features of Hansen disease: a retrospective, multicenter cohort study
Source: Sci Rep. 2024 May 6;14:10374. doi: 10.1038/s41598-024-60457-0 (PMC11074337; doi:10.1038/s41598-024-60457-0)
Supplement: Supplementary file 1 — Supplementary Table S1. [file 41598_2024_60457_MOESM1_ESM.xls]

## Sheet: Sheet4
Table S1. The results of Leprosy Symptom Monitoring for leprosy cases enrolled in this study.
Cases	1. Chronic skin disease of unknown or incurable duration (3 months or more)	2.Perspiration (local dryness) or paresthesia, such as numbness, ant behavior	3. Thinning eyebrows and a drunken look	4. A swelling or nodular mass on the face or earlobes	5. Edema erythema lesion, Erythema nodosum lesion	6. The nerves are bulky, painful, or tender	7.Repeated pain-free wounds, ulcers, or easily burned hands or feet	8. Eyes closed not close, angular deviation, palm and finger muscle atrophy or claw-type hand, foot
1	（+）	（+）	（+）	（-）	（-）	（-）	（-）	（+）
2	（+）	（+）	（+）	（-）	（-）	（-）	（-）	（-）
3	（+）	（+）	（-）	（-）	（-）	（-）	（-）	（+）
4	（+）	（+）	（+）	（-）	（+）	（+）	（+）	（+）
5	（+）	（+）	（-）	（-）	（-）	（+）	（+）	（+）
6	（+）	（-）	（-）	（+）	（-）	（+）	（+）	（+）
7	（-）	（+）	（-）	（+）	（-）	（+）	（+）	（+）
8	（-）	（-）	（-）	（-）	（-）	（+）	（-）	（+）
9	（-）	（+）	（-）	（-）	（-）	（+）	（-）	（-）
10	（-）	（+）	（-）	（-）	（-）	（+）	（-）	（+）
11	（+）	（+）	（-）	（-）	（-）	（+）	（-）	（+）
(+):positive；(-)：negative.
